# Supplementary material for: Exploring the adoption of diaphragm and lung ultrasound (DLUS) by physiotherapists, physical therapists, and respiratory therapists: an updated scoping review
Source: Ultrasound J. 2025 Jan 20;17:9. doi: 10.1186/s13089-025-00412-w (PMC11747032; doi:10.1186/s13089-025-00412-w)
Supplement: Supplementary file 1 — Supplementary material 1. Excel spreadsheet of all 133 included studies. [file 13089_2025_412_MOESM1_ESM.xlsx]

## Sheet: Appendix 3
				Supplementary File 1 - Spreadsheet of included studies (n=133)
	Lead Author	Year	Format	Citation	Country	Professional Group	Concept	Method of evaluation	Context	Participants/patients	Sample Size	Setting	Study design	Scanner
1	Blaney*	1997	Full publication	Blaney F, Sawyer T (1997) Sonographic measurement of diaphragmatic motion after upper abdominal surgery: A comparison of three breathing manoeuvres. Physiotherapy Theory and Practice 13:207–215. doi:10.3109/09593989709036464.	Australia	Physiotherapist	Diaphragm	Diaphragm excursion	Clinical	Patients following surgery	18	Hospital in-patient	Experimental (no control group)	Non-therapist
2	Blaney*	1998	Full publication	Blaney F, English CS, Sawyer T (1998) Sonographic measurement of diaphragmatic displacement during tidal breathing manoeuvres - a reliability study. Aust J Physiother 44(1):41-3. doi: 10.1016/S0004-9514(14)60363-9.	Australia	Physiotherapist	Diaphragm	Diaphragm excursion	Research	Healthy volunteers	12	Unclear	Observational (Prospective Cohort)	Non-therapist
3	Enright	2006	Full publication	Enright SJ, Unnithan VB, Heward C, Withnall L, Davies DH (2006) Effect of high-intensity inspiratory muscle training on lung volumes, diaphragm thickness, and exercise capacity in subjects who are healthy. Physical therapy 86(3):345–354.	United Kingdom	Physiotherapist	Diaphragm	Diaphragm thickness & thickening ratio	Research	Healthy volunteers	20	Laboratory	Experimental (non-randomised control group)	Unclear/not reported
4	Paulin*	2007	Full publication	Paulin E, Yamaguti WP, Chammas MC, Shibao S, Stelmach R, Cukier A, Carvalho CR (2007) Influence of diaphragmatic mobility on exercise tolerance and dyspnea in patients with COPD. Respir Med 101(10):2113-8. doi: 10.1016/j.rmed.2007.05.024.	Brazil	Physical Therapist	Diaphragm	Diaphragm excursion	Research	Patients with COPD	74	Laboratory	Observational (Case-control)	Non-therapist
5	Yamaguti*	2007	Full publication	Yamaguti WP, Paulin E, Shibao S, Kodaira S, Chammas MC, Carvalho CR (2007) Ultrasound evaluation of diaphragmatic mobility in different postures in healthy subjects. J Bras Pneumol 33(4):407-13. doi: 10.1590/s1806-37132007000400009.	Brazil	Physical Therapist	Diaphragm	Diaphragm excursion	Research	Healthy volunteers	7	Laboratory	Observational (Cross-sectional)	Non-therapist
6	Yamaguti*	2008	Full publication	Yamaguti WP, Paulin E, Shibao S, Chammas MC, Salge JM, Ribeiro M, Cukier A, Carvalho CR (2008) Air trapping: The major factor limiting diaphragm mobility in chronic obstructive pulmonary disease patients. Respirology 13(1):138-44. doi: 10.1111/j.1440-1843.2007.01194.x.	Brazil	Physical Therapist	Diaphragm	Diaphragm excursion	Research	Patients with COPD	74	Laboratory	Observational (Case-control)	Non-therapist
7	Hardy*	2009	Full publication	Hardy F, Walker J, Sawyer T (2009) Sonographic measurement of diaphragm movement in patients with tetraplegia. Spinal Cord 47(11):832-4. doi: 10.1038/sc.2009.45.	Australia	Physiotherapist	Diaphragm	Diaphragm excursion	Research	Patients with tetraplegia	3	Hospital in-patient	Case series	Non-therapist
8	Yamaguti*	2009	Full publication	Yamaguti WP, Paulin E, Salge JM, Chammas MC, Cukier A, Carvalho CR (2009) Diaphragmatic dysfunction and mortality in patients with COPD. J Bras Pneumol 35(12):1174-81. doi: 10.1590/s1806-37132009001200003.	Brazil	Physical Therapist	Diaphragm	Diaphragm excursion	Research	Patients with COPD	42	Hospital out-patient	Observational (Prospective Cohort)	Non-therapist
9	Yamaguti*	2010	Full publication	Yamaguti WP, Sakamoto ET, Panazzolo D, Peixoto Cda C, Cerri GG, Albuquerque AL (2010) Diaphragmatic mobility in healthy subjects during incentive spirometry with a flow-oriented device and with a volume-oriented device. J Bras Pneumol 36(6):738-45. doi: 10.1590/s1806-37132010000600011.	Brazil	Physical Therapist	Diaphragm	Diaphragm excursion	Research	Healthy volunteers	17	Laboratory	Observational (Cross-sectional)	Non-therapist
10	Baldwin*	2011	Full publication	Baldwin CE, Paratz JD, Bersten AD (2011) Diaphragm and peripheral muscle thickness on ultrasound: intra-rater reliability and variability of a methodology using non-standard recumbent positions. Respirology 16(7):1136-43. doi: 10.1111/j.1440-1843.2011.02005.x.	Australia	Physiotherapist	Diaphragm	Diaphragm thickness	Research	Healthy volunteers	13	Laboratory	Observational (Cross-sectional)	Unclear/not reported
11	Yamaguti*	2012	Full publication	Yamaguti WP, Claudino RC, Neto AP, Chammas MC, Gomes AC, Salge JM, Moriya HT, Cukier A, Carvalho CR (2012) Diaphragmatic breathing training program improves abdominal motion during natural breathing in patients with chronic obstructive pulmonary disease: a randomized controlled trial. Arch Phys Med Rehabil 93(4):571-7. doi: 10.1016/j.apmr.2011.11.026.	Brazil	Physiotherapist	Diaphragm	Diaphragm excursion	Clinical	Patients with COPD	30	Hospital out-patient	Experimental (RCT)	Non-therapist
12	Parry*	2013	Abstract	Parry S, Sarwal A, Cartwright M, Morris P, Denehy L (2013) Reliability of quantitative muscle ultrasound analysis in the critically ill population. Critical Care Medicine 41(12)	Australia	Physiotherapist	Diaphragm	Diaphragm thickness & echodensity	Research	Patients with critical illness	20	Hospital in-patient	Observational (Cross-sectional)	Physiotherapist
13	Tenório*	2013	Full publication	Tenório LH, Santos AC, Câmara Neto JB, Amaral FJ, Passos VM, Lima AM, Brasileiro-Santos Mdo S (2013) The influence of inspiratory muscle training on diaphragmatic mobility, pulmonary function and maximum respiratory pressures in morbidly obese individuals: a pilot study. Disabil Rehabil 35(22):1915-20. doi: 10.3109/09638288.2013.769635.	Brazil	Physiotherapist	Diaphragm	Diaphragm excursion	Research	Patients with obesity	31	Laboratory	Experimental (RCT)	Non-therapist
14	Baldwin*	2014	Full publication	Baldwin CE, Bersten AD (2014) Alterations in respiratory and limb muscle strength and size in patients with sepsis who are mechanically ventilated. Phys Ther 94(1):68-82. doi: 10.2522/ptj.20130048.	Australia	Physiotherapist	Diaphragm	Diaphragm thickness	Research	Patients with critical illness	32	Hospital in-patient & Laboratory	Observational (Cross-sectional)	Unclear/not reported
15	Grams*	2014	Full publication	Grams ST, von Saltiél R, Mayer AF, Schivinski CI, de S Nobre LF, Nóbrega IS, Jacomino ME, Paulin E (2014) Assessment of the reproducibility of the indirect ultrasound method of measuring diaphragm mobility. Clin Physiol Funct Imaging 34(1):18-25. doi: 10.1111/cpf.12058.	Brazil	Physical Therapist	Diaphragm	Diaphragm excursion	Research	Healthy volunteers	41	Laboratory	Observational (Prospective Cohort)	Non-therapist
16	Grigorova-Petrova*	2014	Full publication	Grigorova-Petrova K, Lubenova D, Dimitrova A, Baldaranov D, Lozeva L (2014) Feasibility of Early Physical Therapy Program In-Hospital Patients with Acute Ischemic Stroke. Macedonian Journal of Medical Sciences 7(3):452-455. doi: 10.3889/MJMS.1857-5773.2014.0424	Bulgaria	Physical Therapist	Diaphragm	Diaphragm excursion	Research	Patients following a Cerebral Vascular Accident (CVA)	7	Hospital in-patient	Experimental (no control group)	Unclear/not reported
17	Levine	2014	Abstract	Levine A, Buchner J, Verceles A, Zubrow M, McCurdy M (2014) Brief training can Improve non-physician comfort in obtaining remotely-guided ultrasound images. Chest 146(4_MeetingAbstracts):487A. doi: 10.1378/chest.1988611.	United States of America	Respiratory Therapist	Lung	"lung apices and bases"	Education	Patients with critical illness	11	Unclear	Experimental (no control group)	Respiratory Therapist
18	Riley*	2014	Abstract	Riley ML, Cork G, Osman L, Ntoumenopoulos G (2014) Does the addition of diagnostic lung ultrasound impact on chest physiotherapy intervention in critically-ill patients? J Eur Soc Intensive Care Med (Supplement 1):S203.	United Kingdom	Physiotherapist	Lung	Not reported	Clinical	Patients with critical illness	35	Hospital in-patient	Experimental (no control group)	Physiotherapist
19	Silva*	2014	Abstract	Silva LM, Reinaux CMA, Souza HM, Campos S, Souza TD, Dornelas A (2014) Movement of diaphragm before and after use of prolonged slow expiration technique in healthy infants: a pilot study. Am J Respir CritCare Med 189:A3238.	Brazil	Physiotherapist	Diaphragm	Diaphragm excursion	Research	Healthy volunteers	10	Unclear	Experimental (no control group)	Unclear/not reported
20	Souza*	2014	Full publication	Souza H, Rocha T, Pessoa M, Rattes C, Brandão D, Fregonezi G, Campos S, Aliverti A, Dornelas A (2014) Effects of inspiratory muscle training in elderly women on respiratory muscle strength, diaphragm thickness and mobility. J Gerontol A Biol Sci Med Sci 69(12):1545-53. doi: 10.1093/gerona/glu182.	Brazil	Physiotherapist	Diaphragm	Diaphragm excursion, thickness & thickening ratio	Research	Healthy volunteers	22	Laboratory	Experimental (RCT)	Unclear/not reported
21	Leech*	2015	Full publication	Leech M, Bissett B, Kot M, Ntoumenopoulos G (2015) Physiotherapist-initiated lung ultrasound to improve intensive care management of a deteriorating patient and prevent intubation: a case report. Physiother Theory Pract 31(5):372-6. doi: 10.3109/09593985.2014.1003629.	Australia	Physiotherapist	Lung	Not reported	Clinical	Patients with critical illness	1	Hospital in-patient	Case report	Physiotherapist
22	Rocha*	2015	Full publication	Rocha T, Souza H, Brandão DC, Rattes C, Ribeiro L, Campos SL, Aliverti A, de Andrade AD (2015) The Manual Diaphragm Release Technique improves diaphragmatic mobility, inspiratory capacity and exercise capacity in people with chronic obstructive pulmonary disease: a randomised trial. J Physiother 61(4):182-9. doi: 10.1016/j.jphys.2015.08.009.	Brazil	Physical Therapist	Diaphragm	Diaphragm excursion	Research	Patients with COPD	20	Laboratory	Experimental (RCT)	Unclear/not reported
23	Schewitz	2015	Full publication	Schewitz J, Roos R, van Aswegen H, Manda S (2015) The effect of two passive head-down tilt positions on diaphragm excursion in healthy adults: A preliminary study. Physiother Theory Pract 32(3):223-31. doi: 10.3109/09593985.2015.1137664.	South Africa	Physiotherapist	Diaphragm	Diaphragm excursion	Research	Healthy volunteers	41	Laboratory	Experimental (no control group)	Physiotherapist
24	Sota*	2015	Abstract	Sota T, Wada T, Miyagi M, Tamaki A, Osaki M, Hagino H (2015) The relationship of diaphragm thickening ratio and respiratory muscle strength in young healthy adults. Physiotherapy 101(Supplement 1):eS1425-eS1426. doi: 10.1016/j.physio.2015.03.1382	Japan	Physiotherapist	Diaphragm	Diaphragm thickening ratio	Research	Healthy volunteers	40	Unclear	Observational (Cross-sectional)	Unclear/not reported
25	Alaparthi*	2016	Full publication	Alaparthi GK, Augustine AJ, Anand R, Mahale A (2016) Comparison of Diaphragmatic Breathing Exercise, Volume and Flow Incentive Spirometry, on Diaphragm Excursion and Pulmonary Function in Patients Undergoing Laparoscopic Surgery: A Randomized Controlled Trial. Minim Invasive Surg 2016:1967532. doi: 10.1155/2016/1967532.	India	Physiotherapist	Diaphragm	Diaphragm excursion	Research	Patients following surgery	260	Hospital in-patient	Experimental (RCT)	Non-therapist
26	Kim*	2016	Full publication	Kim J-S, Oh D-W (2016) Real-time ultrasound imaging biofeedback training is diaphragmatic function in nontraumatic cervical spinal cord injury: a single-subject experimental study. European Journal of Physiotherapy 19(2):69-75. doi: 10.1080/21679169.2016.1247909.	Republic of Korea	Physical Therapist	Diaphragm	Diaphragm excursion	Clinical	Patients with Spinal Cord Injury (SCI)	1	Hospital in-patient	Case report	Physical Therapist
27	Noh*	2016	Full publication	Noh DK, Koh JH, You JS (2016) Inter- and intratester reliability values of ultrasound imaging measurements of diaphragm movement in the thoracic and thoracolumbar curves in adolescent idiopathic scoliosis. Physiother Theory Pract 32(2):139-43. doi: 10.3109/09593985.2015.1091871.	Republic of Korea	Physical Therapist	Diaphragm	Diaphragm excursion	Research	Patients with Idiopathic scoliosis	32	Unclear	Observational (Cross-sectional)	Physical Therapist
28	See*	2016	Full publication	See KC, Ong V, Wong SH, Leanda R, Santos J, Taculod J, Phua J, Teoh CM (2016) Lung ultrasound training: curriculum implementation and learning trajectory among respiratory therapists. Intensive Care Med 42(1):63-71. doi: 10.1007/s00134-015-4102-9.	Singapore	Respiratory Therapist	Lung	12-zones	Education	Respiratory Therapists	11	Hospital in-patient	Experimental (no control group)	Respiratory Therapist
29	Cho	2017	Full publication	Cho JE, Lee HJ, Kim MK, Lee WH (2017) The improvement in respiratory function by inspiratory muscle training is due to structural muscle changes in patients with stroke: a randomized controlled pilot trial. Top Stroke Rehabil 25(1):37-43. doi: 10.1080/10749357.2017.1383681.	Republic of Korea	Physical Therapist	Diaphragm	Diaphragm thickening ratio	Research	Patients following a Cerebral Vascular Accident (CVA)	30	Laboratory	Experimental (RCT)	Unclear/not reported
30	Dall'Acqua	2017	Full publication	Dall' Acqua AM, Sachetti A, Santos LJ, Lemos FA, Bianchi T, Naue WS, Dias AS, Sbruzzi G, Vieira SR; MoVe- ICU Group (2017) Use of neuromuscular electrical stimulation to preserve the thickness of abdominal and chest muscles of critically ill patients: A randomized clinical trial. J Rehabil Med 49(1):40-48. doi: 10.2340/16501977-2168.	Brazil	Physiotherapist	Diaphragm	Diaphragm excursion & thickness	Research	Patients with critical illness	38	Hospital in-patient	Experimental (RCT)	Unclear/not reported
31	Hayward	2017	Full publication	Hayward S, Kelly D (2017) Respiratory physiotherapy and lung ultrasound: A service evaluation of a competency-based training programme. Association of Chartered Physiotherapists in Respiratory Care (ACPRC) journal. 2017	United Kingdom	Physiotherapist	Lung	6-zones	Education	Physiotherapists	6	Hospital in-patient	Observational (Prospective Cohort)	Physiotherapist
32	Hayward	2017	Full publication	Hayward S, Rudd L (2017) Can physiotherapists utilise lung ultrasound to enhance management of critical care patients? A case report demonstrating this novel diagnostic strategy. Association of Chartered Physiotherapists in Respiratory Care (ACPRC) journal. 2017	United Kingdom	Physiotherapist	Lung	Not reported	Clinical	Patients with critical illness	1	Hospital in-patient	Case report	Physiotherapist
33	Jones	2017	Full publication	Jones AYM, Ngai SPC, Ying MTC, Morris NR, Laakso EL, Lee SWY, Parry SM (2017) Sonographic evaluation of diaphragmatic function during breathing control. Physiother Theory Pract 33(7):560-567. doi: 10.1080/09593985.2017.1323363.	Australia	Physiotherapist	Diaphragm	Diaphragm excursion (distance and speed)	Research	Healthy volunteers	20	Laboratory	Experimental (non-randomised control group)	Non-therapist
34	Le Neindre	2017	Abstract	Le Neindre A, Selot P, Ferreiro D, Bonarek M, Henriot S, Rodriguez J (2017) Lung ultrasound: help to the diagnostic and the monitoring of response to physiotherapy. A case report of pneumonia. Annals of Intensive Care 7(Suppl 1):O79	France	Physiotherapist	Lung	Not reported	Clinical	Patients with critical illness	1	Hospital in-patient	Case report	Physiotherapist
35	Longoni	2017	Abstract	Longoni A, Paddeu A, Mangiacasale D, Pozzi P, Cattaneo L, Vago M (2017) M-mode sonography of diaphragmatic motion in order to set the cough-assist machine in the uncooperative patients. European Respiratory Journal 50:PA2547 doi: 10.1183/1393003.congress-2017.PA2547.	Italy	Respiratory Therapist	Diaphragm	Diaphragm excursion	Clinical	Patients with critical illness	15	Hospital in-patient	Case series	Unclear/not reported
36	Longoni	2017	Abstract	Longoni A, Paddeu A, Mangiacasale D, Pozzi P, Cattaneo L, Vago M (2017) Sonographic evaluation of the diaphragm muscle before and after pulmonary rehabilitation. European Respiratory Journal 50:PA4901. doi: 10.1183/1393003.congress-2017.PA4901.	Italy	Respiratory Therapist	Diaphragm	Diaphragm excursion	Research	Patients with respiratory disease (excluding COPD)	234	Unclear	Experimental (no control group)	Respiratory Therapist
37	Ntoumenopoulos	2017	Full publication	Ntoumenopoulos G, Ong HK, Toh HC, Saclolo RP, Sewa WD (2017) Evaluation of a pilot programme on diagnostic thoracic ultrasound curriculum for acute care physiotherapists. Australas J Ultrasound Med 20(4):147-154. doi: 10.1002/ajum.12059.	Australia	Physiotherapist	Lung & Diaphragm	Not reported	Education	Physiotherapists	12	Laboratory	Experimental (no control group)	Physiotherapist
38	Rahman	2017	Full publication	Rahman NN, Singh DK, Lee R (2017) Correlation between thoracolumbar curvatures and respiratory function in older adults. Clin Interv Aging 12:523-529. doi: 10.2147/CIA.S110329	Malaysia	Physiotherapist	Diaphragm	Diaphragm thickness	Research	Patients with Thoracolumbar curvatures	68	Laboratory	Observational (Cross-sectional)	Unclear/not reported
39	Selot	2017	Full publication	Selot P, Ferreiro Carballal D, Bonarek M, Henroit S, Rodriguez J, Le Neindre A (2017) A propos d’un cas de pneumopathie, l’échographie pulmonaire comme aide au diagnostic et au contrôle de la réponse a la kinésithérapie. Kinesither Rev 17(183):9-15. doi: 10.1016/j.kine.2016.12.004.	France	Physiotherapist	Lung	6-zones	Clinical	Patients with COPD	1	Hospital in-patient	Case report	Physiotherapist
40	Terra	2017	Abstract	Terra MA, Canena MVP, Moura BS, Souza RV, Souza VP (2017) A ultrassonografia pulmonar na condução do fast-track empacientes submetidos à cirurgia cardíaca. Int J Cardiovascular Sci 30(Supp A): 102-108	Brazil	Physiotherapist	Lung	6-zones (BLUE protocol)	Clinical	Patients following surgery	34	Hospital in-patient	Observational (Cross-sectional)	Unclear/not reported
41	Brown	2018	Full publication	Brown C, Tseng SC, Mitchell K, Roddey T (2018) Body Position Affects Ultrasonographic Measurement of Diaphragm Contractility. Cardiopulm Phys Ther J 29(4):166-172. doi: 10.1097/CPT.0000000000000083.	United States of America	Physical Therapist	Diaphragm	Diaphragm thickening fraction	Research	Healthy volunteers	45	Laboratory	Experimental (no control group)	Physical Therapist
42	Carballal	2018	Abstract	Ferreiro Carballal D, Diaz Lopez C, Rodriguez J, Bonarek M, Selot P, Lopes A (2018) Lung ultrasound may improve the choice of chest physiotherapy treatment. A case report of pulmonary oedema. Annals of Intensive Care 8(Suppl 2):Co-38	France	Physiotherapist	Lung	Not reported	Clinical	Patients with critical illness	1	Hospital in-patient	Case report	Physiotherapist
43	Corbellini	2018	Full publication	Corbellini C, Boussuges A, Villafañe JH, Zocchi L (2018) Diaphragmatic Mobility Loss in Subjects With Moderate to Very Severe COPD May Improve After In-Patient Pulmonary Rehabilitation. Respir Care 63(10):1271-1280. doi: 10.4187/respcare.06101.	Italy	Physiotherapist	Diaphragm	Diaphragm excursion	Research	Patients with COPD	46	Hospital in-patient & Laboratory	Experimental (non-randomised control group)	Unclear/not reported
44	Giuliari	2018	Abstract	Giuliari M, Vicentini L, Tilotta F, Paciaroni A, Della Sala S, Guerzoni C (2018) Thoracic ultrasound as a useful tool to assess lung atelectasic areas and set the best physiotherapy. Journal of Cystic Fibrosis 17S3 2018:S1–S36	Italy	Physiotherapist	Lung	Not reported	Clinical	Patients with respiratory disease (excluding COPD)	1	Hospital in-patient	Case report	Physiotherapist
45	Giuliari	2018	Abstract	Giuliari M, Vicentini L, Tilotta F, Paciaroni A, Della Sala S, Guerzoni C (2018) The support of the thoracic ultrasound in the re-expansion techniques of a lung parenchymal atelectasic area: case report. Italian Journal of Pediatrics 44(Suppl 1);P26	Italy	Physiotherapist	Lung	Not reported	Clinical	Patients with respiratory disease (excluding COPD)	1	Hospital in-patient	Case report	Physiotherapist
46	Hemsley	2018	Abstract	Hemsley A (2018) Large radio-occult pneumothorax identified by physiotherapist initiated lung ultrasound – a case report. Journal of the Intensive Care Society 19(2) Supplement 1-162. doi: 10.1177/1751143718772957.	United Kingdom	Physiotherapist	Lung	Not reported	Clinical	Patients with critical illness	1	Hospital in-patient	Case report	Physiotherapist
47	Jeon	2018	Full publication	Jeon H, Shim J, Kang S (2018) The Immediate Effects of Inspiratory Muscle Training on Diaphragm Movement and Pulmonary Function in Normal Women. KSPM 13:73-80. doi: 10.13066/kspm.2018.13.1.73	Republic of Korea	Physical Therapist	Diaphragm	Diaphragm excursion	Research	Healthy volunteers	27	Unclear	Experimental (no control group)	Unclear/not reported
48	Kwon	2018	Full publication	Kwon HY, Kim BJ (2018) Correlation between the dimensions of diaphragm movement, respiratory functions and pressures in accordance with the gross motor function classification system levels in children with cerebral palsy. J Exerc Rehabil 14(6):998-1004. doi: 10.12965/jer.1836422.211.	Republic of Korea	Physical Therapist	Diaphragm	Diaphragm excursion	Research	Patients with Cerebral Palsy (CP)	43	Unclear	Observational (Cross-sectional)	Unclear/not reported
49	Medeiros	2018	Full publication	Medeiros AIC, Brandão DC, Souza RJP, Fuzari HKB, Barros CESR, Barbosa JBN, Leite JC, Cavalcanti FCB, Dornelas de Andrade A, de Melo Marinho PÉ (2018) Effects of daily inspiratory muscle training on respiratory muscle strength and chest wall regional volumes in haemodialysis patients: a randomised clinical trial. Disabil Rehabil 41(26):3173-3180. doi: 10.1080/09638288.2018.1485181.	Brazil	Physical Therapist	Diaphragm	Diaphragm excursion & thickness	Research	Patients requiring Haemodialysis	24	Laboratory	Experimental (RCT)	Unclear/not reported
50	Mol	2018	Abstract	Mol CG, Aquino MKA, Reis RBD, Oliveira CC, Lucena BMND, Malbouisson LMS (2018) Modified diaphragmatic breathing: An alternative to improve diaphragmatic mobility and respiratory function in critically ill patients. American Journal of Respiratory and Critical Care Medicine 197:A1830	United States of America	Physiotherapist	Diaphragm	Diaphragm excursion	Research	Patients with critical illness	7	Hospital in-patient	Experimental (no control group)	Unclear/not reported
51	Ntoumenopoulos	2018	Full publication	Ntoumenopoulos G, Parry SM, Neindre AL (2018) Impact of an intensive education programme of diagnostic lung and lower limb ultrasound on physiotherapist knowledge: A pilot study. Australas J Ultrasound Med 21(2):104-114. doi: 10.1002/ajum.12089.	Australia	Physiotherapist	Lung & Diaphragm	Not reported	Education	Physiotherapists	32	Laboratory	Experimental (no control group)	Physiotherapist
52	Terra	2018	Full publication	Terra MA, Vaz Canena M, Nunes NSV, Nemer SN (2018) Lung ultrasound as an assessment tool for the indication of non-invasive mechanical ventilation after cardiac surgery. Revista Novafisio 24(102);01. doi: 10.5281/zenodo.6189723	Brazil	Physiotherapist	Lung	8-zones	Research	Patients with critical illness	111	Hospital in-patient	Observational (retrospective cohort)	Physiotherapist
53	Batista	2019	Abstract	Batista C, Timenetsky K, Bassi Silva j, Cristine Leite de Moraes K, Sales Leite F, Nascimento C (2019) Implementation of lung ultrasound educational program reduces the number of daily routine X-ray in intensive care unit. Am J Respir Crit Care Med 199:A1956	Brazil	Respiratory Therapist	Lung	Not reported	Research	Respiratory Therapists	40	Hospital in-patient	Experimental (no control group)	Respiratory Therapist
54	Batista	2019	Abstract	Batista CL, Timenetsky K, Cristine Leite de Moraes K, Bassi Silva J, Sales Leite F, Nascimento C (2019) Lung ultrasound training for physiotherapists in 2 Brazilian ICUs - Impact on knowledge gain. Am J Respir Crit Care Med 199:A4796	Brazil	Physiotherapist	Lung	Not reported	Education	Physiotherapists	30	Laboratory	Experimental (no control group)	Physiotherapist
55	Bennett	2019	Full publication	Bennett S, Siritaratiwat W, Tanrangka N, Bennett MJ, Kanpittaya J (2019) Diaphragmatic mobility in children with spastic cerebral palsy and differing motor performance levels. Respir Physiol Neurobiol 266:163-170. doi: 10.1016/j.resp.2019.05.010.	Thailand	Physiotherapist	Diaphragm	Diaphragm excursion	Research	Patients with Cerebral Palsy (CP)	54	Laboratory	Observational (Cross-sectional)	Physiotherapist
56	Calvo-Lobo	2019	Full publication	Calvo-Lobo C, Almazán-Polo J, Becerro-de-Bengoa-Vallejo R, Losa-Iglesias ME, Palomo-López P, Rodríguez-Sanz D, López-López D (2019) Ultrasonography comparison of diaphragm thickness and excursion between athletes with and without lumbopelvic pain. Phys Ther Sport 37:128-137. doi: 10.1016/j.ptsp.2019.03.015.	Spain	Physical Therapist	Diaphragm	Diaphragm excursion & thickness	Research	Athletes	40	Unclear	Observational (Case-control)	Physical Therapist
57	Carballal	2019	Full publication	Ferreiro Carballal D, Diaz Lopez C (2019) Fisioterapia respiratoria ecoguiada: a proposito de un caso. Fisioterapia 41(6):342–346. doi: 10.1016/j.ft.2019.07.007	Spain	Physiotherapist	Lung	6-zones	Clinical	Patients with critical illness	1	Hospital in-patient	Case report	Physiotherapist
58	Hayward	2019	Full publication	Hayward S, Smith M, Innes S (2019) Diagnostic thoracic ultrasound imaging - An exploration of respiratory physiotherapists' interest and use in clinical practice: A national survey. Ultrasound 28(1):14-22. doi: 10.1177/1742271X19861131.	United Kingdom	Physiotherapist	Lung	Not reported	Research	Physiotherapists	133	N/A	Survey	Physiotherapist
59	Hayward	2019	Full publication	Hayward S, Hayward L (2019) Thoracic ultrasound can optimise the sequence of medical and physiotherapy treatments during an opaque hemithorax (whiteout): a case report. Physiotherapy Practice and Research 40(1):45–50. doi: 10.3233/PPR-180124	United Kingdom	Physiotherapist	Lung	6-zones	Clinical	Patients with an Opaque hemithorax	1	Hospital in-patient	Case report	Physiotherapist
60	Hayward	2019	Full publication	Hayward L and Hayward S (2019) Lung ultrasound can aid differential diagnosis of a ‘whiteout’ during an on-call physiotherapy assessment: A case report. Association of Chartered Physiotherapists in Respiratory Care (ACPRC) journal	United Kingdom	Physiotherapist	Lung	Not reported	Clinical	Patients following surgery	1	Hospital in-patient	Case report	Physiotherapist
61	Marques	2019	Full publication	Marques A, Jácome C, Rebelo P, Paixão C, Oliveira A, Cruz J, Freitas C, Rua M, Loureiro H, Peguinho C, Marques F, Simões A, Santos M, Martins P, André A, De Francesco S, Martins V, Brooks D, Simão P (2019) Improving access to community-based pulmonary rehabilitation: 3R protocol for real-world settings with cost-benefit analysis. BMC Public Health 19(1):676. doi: 10.1186/s12889-019-7045-1.	Portugal	Physiotherapist	Diaphragm	Diaphragm thickness	Clinical	Patients with respiratory disease (excluding COPD)	102	Community	Protocol - Non-randomised control trial	Unclear/not reported
62	Myszkowski	2019	Full publication	Myszkowski M (2019) The usefulness of respiratory ultrasound assessment for modifying the physiotherapeutic algorithm in children after congenital heart defect surgeries. J Ultrason 19(76):17-23. doi: 10.15557/JoU.2019.0003.	Poland	Physiotherapist	Lung	8-zones	Research	Patients with critical illness	103	Hospital in-patient	Observational (Prospective Cohort)	Physiotherapist
63	Nair	2019	Full publication	Nair A, Alaparthi GK, Krishnan S, Rai S, Anand R, Acharya V, Acharya P (2019) Comparison of Diaphragmatic Stretch Technique and Manual Diaphragm Release Technique on Diaphragmatic Excursion in Chronic Obstructive Pulmonary Disease: A Randomized Crossover Trial. Pulm Med. 2019:6364376. doi: 10.1155/2019/6364376.	India	Physiotherapist	Diaphragm	Diaphragm excursion	Research	Patients with COPD	20	Unclear	Experimental Randomised cross-over	Non-therapist
64	Tivendale	2019	Abstract	Tivendale L, El-Ansary D, Royse A, Royse C, Canty D (2019) A sequential program of online, simulator and clinical mentored training for lung and sternal ultrasound for cardiothoracic nurses and physiotherapists. Heart, Lung and Circulation 2021;30:S16 - S17	Australia	Physiotherapist	Lung & sternal	Not reported	Education	Physiotherapists	3	Laboratory & Hospital in-patient	Observational (Prospective Cohort)	Physiotherapist
65	Arbelot	2020	Full publication	Arbelot C, Dexheimer Neto FL, Gao Y, Brisson H, Chunyao W, Lv J, Valente Barbas CS, Perbet S, Prior Caltabellotta F, Gay F, Deransy R, Lima EJS, Cebey A, Monsel A, Neves J, Zhang M, Bin D, An Y, Malbouisson L, Salluh J, Constantin JM, Rouby JJ; APECHO Study Group (2020) Lung Ultrasound in Emergency and Critically Ill Patients: Number of Supervised Exams to Reach Basic Competence. Anesthesiology 1…	France	Respiratory Therapist	Lung	12-zones	Education	Respiratory Therapists	4	Laboratory & Hospital in-patient	Observational (Prospective Cohort)	Respiratory Therapist
66	Ganesh	2020	Full publication	Ganesh S, Rejisha TR (2020) Role of intraoperative ultrasound guided chest physiotherapy during whole lung lavage (WLL) for pulmonary alveolar proteinosis (PAP) - A case report. International Journal of Medical Science and Diagnosis Research (IJMSDR) 4(5):74-76	India	Physiotherapist	Lung	Not reported	Clinical	Patients with respiratory disease (excluding COPD)	1	Hospital in-patient	Case report	Unclear/not reported
67	Gardner	2020	Full publication	Gardner DD, Hart MK, Cutts S (2020) Respiratory therapist lung ultrasound training program. Respiratory Care Education Annual 29:34-40	United States of America	Respiratory Therapist	Lung	Unclear - various protocols discussed	Education	Respiratory Therapists	20	Laboratory & Hospital in-patient	Experimental (no control group)	Respiratory Therapist
68	Hayward	2020	Full publication	Hayward S, Hayward L, Tait C, Williams N, Seddon D, Gidden J (2020) Thoracic ultrasound to differentially diagnose the cause of an opaque hemithorax (whiteout) when patients are referred for respiratory physiotherapy: A service evaluation. Association of Chartered Physiotherapists in Respiratory Care (ACPRC) journal 53(1)	United Kingdom	Physiotherapist	Lung	6-zones	Clinical	Patients with an Opaque hemithorax	9	Hospital in-patient	Observational (Cross-sectional)	Physiotherapist
69	Hayward	2020	Abstract	Hayward S (2020) Early detection of post-operative pulmonary complications such as pneumonia using physiotherapy-led lung ultrasound: a case study. Physiotherapy 107:e101	United Kingdom	Physiotherapist	Lung	Not reported	Clinical	Patients with critical illness	1	Hospital in-patient	Case report	Physiotherapist
70	Longoni	2020	Abstract	Longoni A, Pozzi P, Paddeu A (2020) Sonographic evaluation of the diaphragm as an educational reinforcement during adaptation to the NIMV. European Respiratory Journal 56:2788. doi: 10.1183/13993003.congress-2020.2788	Italy	Respiratory Therapist	Diaphragm	Diaphragm excusion	Clinical	Patients with respiratory disease (excluding COPD)	25	Hospital in-patient	Experimental (no control group)	Respiratory Therapist
71	Longoni	2020	Abstract	Longoni A, Pozzi P, Paddeu A (2020) The lung sonography in the evaluation of a new airway clearance device. European Respiratory Journal 56:2778. doi: 10.1183/13993003.congress-2020.2778	Italy	Respiratory Therapist	Lung	8-zones	Clinical	Patients with respiratory disease (excluding COPD)	8	Hospital in-patient	Experimental (no control group)	Respiratory Therapist
72	Luque	2020	Abstract	Luque M, Ramirez C, Orozco D, Bascunan E, Parra P, Del Castillo C (2020) Evaluation of diaphragmatic excursion as a predictor of pulmonary complications in patients subjected to cardiac surgery. European Heart Journal. Acute Cardiovascular Care 9(2_suppl):64. doi: 10.1177/2048872620937980	Chile	Physiotherapist	Diaphragm	Diaphragm excursion	Research	Patients following surgery	24	Hospital in-patient	Observational (Prospective Cohort)	Physiotherapist
73	Nair	2020	Full publication	Nair A, Alaparthi GK, Krishnan S, Rai S, Anand R, Acharya V, Acharya P (2020) Comparison of Diaphragmatic Stretch Technique and Manual Diaphragm Release Technique on Diaphragmatic Excursion in Chronic Obstructive Pulmonary Disease: A Randomized Crossover Trial. Pulm Med 2019:6364376. doi: 10.1155/2019/6364376.	India	Physiotherapist	Diaphragm	Diaphragm excursion	Research	Patients with COPD	20	Unclear	Experimental (no control group)	Non-therapist
74	Ntoumenopoulos	2020	Full publication	Ntoumenopoulos G, Buscher H, Scott S (2020) Lung ultrasound score as an indicator of dynamic lung compliance during veno-venous extra-corporeal membrane oxygenation. Int J Artif Organs 44(3):194-198. doi: 10.1177/0391398820948870.	Australia	Physiotherapist	Lung	12-zones (LUS score)	Research	Patients with critical illness	10	Hospital in-patient	Observational (Prospective Cohort)	Unclear/not reported
75	Pickering	2020	Abstract	Pickering N, Hayward S (2020) The potential role of physiotherapy performed lung ultrasound during an acute adult cystic fibrosis exacerbation: A case report. Physiotherapy 107:e200	United Kingdom	Physiotherapist	Lung	Not reported	Clinical	Patients with respiratory disease (excluding COPD)	1	Hospital out-patient	Case report	Physiotherapist
76	Vieira	2020	Full publication	Vieira R, Segura-Grau E, Magalhães J, Dos Santos J, Patrão L (2020) Lung ultrasound as a tool to guide respiratory physiotherapy. J Clin Ultrasound 48(7):431-434. doi: 10.1002/jcu.22860.	Portugal	Physiotherapist	Lung	12-zones	Clinical	Patients with critical illness	2	Hospital in-patient	Case series	Physiotherapist
77	Battaglini	2021	Full publication	Battaglini D, Caiffa S, Gasti G, Ciaravolo E, Robba C, Herrmann J, Gerard SE, Bassetti M, Pelosi P, Ball L, On Behalf Of The Gecovid Group (2021) An Experimental Pre-Post Study on the Efficacy of Respiratory Physiotherapy in Severe Critically III COVID-19 Patients. J Clin Med 10(10):2139. doi: 10.3390/jcm10102139.	Italy	Physiotherapist	Lung	12-zones	Research	Patients with critical illness	20	Hospital in-patient	Observational (Prospective Cohort)	Physiotherapist
78	Bennett	2021	Full publication	Bennett S, Siritaratiwat W, Tanrangka N, Bennett MJ, Kanpittaya J (2021) Effectiveness of the manual diaphragmatic stretching technique on respiratory function in cerebral palsy: A randomised controlled trial. Respir Med 184:106443. doi: 10.1016/j.rmed.2021.106443.	Thailand	Physiotherapist	Diaphragm	Diaphragm excursion	Research	Children with Cerebral Palsy (CP)	53	School	Experimental (RCT)	Physiotherapist
79	Crothers	2021	Full publication	Crothers E, Kennedy DS, Emmanuel S, Molan N, Scott S, Rogers K, Glanville AR, Ntoumenopoulos G (2021) Incidence of early diaphragmatic dysfunction after lung transplantation: results of a prospective observational study. Clin Transplant 35(9):e14409. doi: 10.1111/ctr.14409.	Australia	Physiotherapist	Diaphragm	Diaphragm excursion	Research	Patients with critical illness	27	Hospital in-patient & hospital out-patient	Observational (Prospective Cohort)	Physiotherapist
80	Hayward	2021	Full publication	Hayward S, Innes S, Smith M (2021) Challenges and opportunities in point-of-care ultrasound: A qualitative exploration of respiratory physiotherapists' experiences of lung ultrasound training and its adoption in critical care. Ultrasound 30(2):126-133. doi: 10.1177/1742271X211034199.	United Kingdom	Physiotherapist	Lung	Not reported	Research	Physiotherapists	8	N/A	Interviews	Physiotherapist
81	Jones	2021	Abstract	Jones H, Nunan J, Hayward S, Walden A (2021) Use of lung ultrasound by a physiotherapist to radically alter management of aspiration pneumonia in a patient with neuromuscular disease: A case study. Journal of ACPRC 53(1 Supplement)	United Kingdom	Physiotherapist	Lung	Not reported	Clinical	Patients with Neuromuscular disease (NMD)	1	Hospital in-patient	Case report	Physiotherapist
82	Kendrick	2021	Abstract	Kendrick C, Hogarth S, Hayward S (2021) The novel use of lung ultrasound to reduce anxiety during weaning from mechanical ventilation: A case report. Physiotherapy 114:e158 - e159	United Kingdom	Physiotherapist	Lung	Not reported	Clinical	Patients with critical illness	1	Hospital in-patient	Case report	Physiotherapist
83	Marugán-Rubio	2021	Full publication	Marugán-Rubio D, Chicharro JL, Becerro-de-Bengoa-Vallejo R, Losa-Iglesias ME, Rodríguez-Sanz D, Vicente-Campos D, Dávila-Sánchez GJ, Calvo-Lobo C (2021) Concurrent Validity and Reliability of Manual Versus Specific Device Transcostal Measurements for Breathing Diaphragm Thickness by Ultrasonography in Lumbopelvic Pain Athletes. Sensors (Basel) 21(13):4329. doi: 10.3390/s21134329.	Spain	Physiotherapist	Diaphragm	Diaphragm thickness	Research	Patients with Lumbopelvic pain	37	Laboratory	Observational (Cross-sectional)	Unclear/not reported
84	Todur	2021	Full publication	Todur P, Chaudhuri S, Amara V, Srikant N, Prakash P (2021) Correlation of Oxygenation and Radiographic Assessment of Lung Edema (RALE) Score to Lung Ultrasound Score (LUS) in Acute Respiratory Distress Syndrome (ARDS) Patients in the Intensive Care Unit. Can J Respir Ther 57:53-59. doi: 10.29390/cjrt-2020-063.	India	Respiratory Therapist	Lung	12-zones	Research	Patients with critical illness	37	Hospital in-patient	Observational (Retrospective Cohort)	Unclear/not reported
85	Bernardo Figueirêdo	2022	Full publication	Bernardo Figueirêdo B, Reinaux C, Fuzari H, Sarmento A, Fernandes J, Dornelas de Andrade A (2022) Chest wall volumes, diaphragmatic mobility, and functional capacity in patients with mucopolysaccharidoses. Disabil Rehabil 45(13):2128-2137. doi: 10.1080/09638288.2022.2084777.	Brazil	Physical Therapist	Diaphragm	Diaphragm excursion	Research	Patients with mucopolysaccharidoses	68	Unclear	Observational (Cross-sectional)	Unclear/not reported
86	Brosseau	2022	Full publication	Brosseau R, Marchand C, Monette M-P, Blanchard-Bernard E, Champagne-Paradis S, Dion S (2022) Développement d’une formation en échographie pulmonaire en physiothérapie basée sur le modèle de conception de cours intégré de Fink. Kinesither Rev. 2022. http://dx.doi.org/10.1016/j.kine.2022.01.010	Canada	Physiotherapist	Lung & Diaphragm	Diaphragm thickening Lung- not reported	Education	Physiotherapists	N/A	N/A	Training framework	Physiotherapist
87	de Alegria	2022	Full publication	de Alegria SG, Litrento PF, de Oliveira Farias I, Mafort TT, Lopes AJ (2022) Can home rehabilitation impact impulse oscillometry and lung ultrasound findings in patients with scleroderma-associated interstitial lung disease? A pilot study. BMC Res Notes 15(1):176. doi: 10.1186/s13104-022-06064-6.	Brazil	Physical Therapist	Lung	12-zones	Research	Patients with respiratory disease (excluding COPD)	12	Community	Experimental (no control group)	Unclear/not reported
88	de Souza	2022	Full publication	de Souza LAM, Paredes RG, Giraldi T, Franco MH, de Carvalho-Filho MA, Cecilio-Fernandes D, de Figueiredo LC, Santos TM (2022) Implementation and Assessment of Lung Ultrasound Training Curriculum for Physiotherapists With a Focus on Image Acquisition and Calculation of an Aeration Score. Ultrasound Med Biol 48(10):2119-2127. doi: 10.1016/j.ultrasmedbio.2022.06.002.	Brazil	Physiotherapist	Lung	6-zones	Education	Physiotherapists	13	Laboratory & Hospital in-patient	Experimental (no control group)	Physiotherapist
89	Hansell	2022	Full publication	Hansell L, Milross M, Delaney A, Tian DH, Rajamani A, Ntoumenopoulos G (2022) Barriers and facilitators to achieving competence in lung ultrasound: A survey of physiotherapists following a lung ultrasound training course. Aust Crit Care 36(4):573-578. doi: 10.1016/j.aucc.2022.04.005.	Australia	Physiotherapist	Lung	Not reported	Education	Physiotherapists	39	N/A	Survey	Physiotherapist
90	Ho	2022	Full publication	Ho S, Rock K, Addison O, Marchese V (2022) Relationships between diaphragm ultrasound, spirometry, and respiratory mouth pressures in children. Respir Physiol Neurobiol 305:103950. doi: 10.1016/j.resp.2022.103950.	United States of America	Physical Therapist	Diaphragm	Diaphragm excursion, thickness & thickening fraction	Research	Healthy volunteers	10	Unclear	Observational (Cross-sectional)	Physical Therapist
91	Kayambu	2022	Abstract	Kayambu G, Syed Q (2022) Point of care ultrasound alters critical care rehabilitation trajectory. Journal of the Intensive Care Society 23(1):P310. doi: 10.1177/17511437221095122	Singapore	Physiotherapist	Lung	Not reported	Clinical	Patients with critical illness	1	Hospital in-patient	Case report	Physiotherapist
92	Liu	2022	Full publication	Liu K, Yao YL, Wang YX, Wei BL, Li LC, Wang QX, Ge HQ, Wang ES, Yang LM, Chen H, Yang YQ, Qin H, Zhai WJ, Yu SJ, Wang XT, Luo Z, Tu GW (2022) A cross-sectional survey on the lung ultrasound training and practice of respiratory therapists in mainland China. BMC Pulm Med 22(1):425. doi: 10.1186/s12890-022-02213-6.	China	Respiratory Therapist	Lung	6-zones (BLUE protocol) & 12-zones (LUS score)	Research	Respiratory Therapists	494	N/A	Survey	Respiratory Therapist
93	Marugán-Rubio	2022	Full publication	Marugán-Rubio D, Chicharro JL, Becerro-de-Bengoa-Vallejo R, Losa-Iglesias ME, Rodríguez-Sanz D, Vicente-Campos D, Molina-Hernández N, Calvo-Lobo C (2022) Effectiveness of Ultrasonography Visual Biofeedback of the Diaphragm in Conjunction with Inspiratory Muscle Training on Muscle Thickness, Respiratory Pressures, Pain, Disability, Quality of Life and Pulmonary Function in Athletes with Non-Specif…	Spain	Physiotherapist	Diaphragm	Diaphragm thickness	Research	Athletes	80	Laboratory	Experimental (RCT)	Unclear/not reported
94	Passard	2022	Abstract	Passard G, Selleron B (2022) Relation entre le niveau d’activité physique et la fonction diaphragmatique chez une population de jeunes adultes : étude transversale, Revue des Maladies Respiratoires Actualités 14(1):219-220. doi: 10.1016/j.rmra.2021.11.388	France	Physiotherapist	Diaphragm	Diaphragm excursion & thickening fraction	Research	Healthy volunteers	52	Laboratory	Observational (Cross-sectional)	Physiotherapist
95	Smith	2022	Full publication	Smith M, Hayward S, Innes S (2022) A proposed framework for point of care lung ultrasound by respiratory physiotherapists: scope of practice, education and governance. Ultrasound J 14(1):24. doi: 10.1186/s13089-022-00266-6.	United Kingdom	Physiotherapist	Lung	Not reported	Education	Physiotherapists	N/A	N/A	Framework	Physiotherapist
96	Sreedharan	2022	Full publication	Sreedharan JK, Karthika M, Alqahtani JS, AlRabeeah SM, Alnasser M, Alqahtani AS, AlAhmari MD, Zechariah Jebakumar A, AlEnezi M, Ghazwani AA, Sara Mathew C, Aldhahir AM, Nair SG (2022) Routine Application of Lung Ultrasonography in Respiratory Care: Knowledge, Perceptions, and Barriers to Instigate. Adv Med Educ Pract 13:1395-1406. doi: 10.2147/AMEP.S389013.	Kingdom of Saudi Arabia	Respiratory Therapist	Lung	12-zones (LUS score)	Research	Respiratory Therapists	256	N/A	Survey	Respiratory Therapist
97	Tombini	2022	Full publication	Tombini V, Guarnieri L, Pometto D, Gheda S, Basile A, Bellone A (2022) A Case of Lung Ultrasound-Guided Recruitment Technique. Chest 161(5):e313-e316. doi: 10.1016/j.chest.2021.07.2183.	Italy	Physiotherapist	Lung	Not reported	Clinical	Patients with critical illness	1	Hospital in-patient	Case report	Unclear/not reported
98	Vieira da Costa	2022	Full publication	Vieira da Costa K, Tainá Cordeiro de Souza I, Felix JVDS, Brandão CBF, Fernandes VMS, Favero ABL, Gouveia MLA, Lima DT, Lima JHM, Pedrosa R, Onofre T, Brito GEG, De França EET (2022) Efficacy of a rehabilitation protocol on pulmonary and respiratory muscle function and ultrasound evaluation of diaphragm and quadriceps femoris in patients with post-COVID-19 syndrome: a series of cases. Monaldi Arc…	Brazil	Physiotherapist	Diaphragm	Diaphragm thickening fraction	Clinical	Participants with COVID-19	9	Unclear	Case series	Unclear/not reported
99	Andreazza	2023	Full publication	Andreazza MG, Binotto CN, Cavalcante de Silva RPGV, Valderramas S, Lima MN (2023) Diaphragm ultrasound after manual rib cage stabilization maneuver in premature newborns: clinical trial. Fisiother Mov 36:e36132. doi:10.1590/fm.2023.36132	Brazil	Physiotherapist	Diaphragm	Diaphragm excursion & thickening fraction	Clinical	Premature newborns	48	Hospital in-patient	Experimental (no control group)	Physiotherapist
100	Calvert	2023	Abstract	Calvert (2023) Physiotherapist use of Point of Care lung Ultrasound (PoCUS) in Critical Care patients with acute respiratory deterioration - Case studies. Intensive Care Society State of the Art (SOA) 2022 Congress Abstracts. Journal of the Intensive Care Society. 24(1_suppl):117. doi:10.1177/17511437231156066	United Kingdom	Physiotherapist	Lung	Not reported	Clinical	Patients with critical illness	2	Hospital in-patient	Case series	Physiotherapist
101	Elsayed	2023	Full publication	Elsayed Y, Sheldon J, Gigolyk S (2023) The Impact of Respiratory Therapist Performed Point-of-Care Lung Ultrasound on the Respiratory Care in Neonates, Manitoba Experience, Canada. Am J Perinatol doi: 10.1055/s-0043-1768042.	Canada	Respiratory Therapist	Lung	12-zones (LUS score)	Clinical	Patients with critical illness	136	Hospital in-patient	Observational (retrospective cohort)	Respiratory Therapist
102	Fernández-Pardo	2023	Full publication	Fernández-Pardo TE, Furió-Valverde M, García-Arrabé M, Valcárcel-Linares D, Mahillo-Fernández I, Peces-Barba Romero G (2023) Effects of usual yoga practice on the diaphragmatic contractility: A cross-sectional controlled study. Heliyon 9(10):e21103. doi: 10.1016/j.heliyon.2023.e21103.	Spain	Physiotherapist	Diaphragm	Diaphragm excursion (distance, time & speed) & thickening fraction	Research	Athletes	80	Laboratory	Observational (Cross-sectional)	Physiotherapist
103	Gan	2023	Full publication	Gan XY, Zhang J, Xu P, Liu SJ, Guo ZL (2023) Early passive orthostatic training prevents diaphragm atrophy and dysfunction in intensive care unit patients on mechanical ventilation: A retrospective case‒control study. Heart Lung 59:37-43. doi: 10.1016/j.hrtlng.2023.01.013.	China	Physiotherapist	Diaphragm	Diaphragm thickness & thickening fraction	Clinical	Patients with critical illness	81	Hospital in-patient	Observational (Case-control)	Unclear/not reported
104	Hansell	2023	Full publication	Hansell L, Milross M, Delaney A, Koo CM, Tian DH, Ntoumenopoulos G (2023) Quantification of changes in lung aeration associated with physiotherapy using lung ultrasound in mechanically ventilated patients: a prospective cohort study. Physiotherapy 119:26-33. doi: 10.1016/j.physio.2022.11.003.	Australia	Physiotherapist	Lung	12-zones (LUS score)	Research	Patients with critical illness	43	Hospital in-patient	Observational (Prospective Cohort)	Physiotherapist
105	Hansell	2023	Full publication	Hansell L, Milross M, Delaney A, Tian DH, Ntoumenopoulos G (2023) Interrater reliability in assigning a lung ultrasound score. Aust Crit Care 36(5):732-736. doi: 10.1016/j.aucc.2022.10.008.	Australia	Physiotherapist	Lung	12-zones (LUS score)	Research	Patients with critical illness	43	Hospital in-patient	Observational (Cross-sectional)	Physiotherapist
106	Hayward	2023	Abstract	Hayward & Toghill (2023) Completion of the Focused Ultrasound Intensive Care (FUSIC) lung ultrasound module during a novel 5-day “mini-fellowship”: a case report. Intensive Care Society State of the Art (SOA) 2023 Congress Abstracts. Journal of the Intensive Care Society 24(2_suppl):43. doi:10.1177/17511437231195526	United Kingdom	Physiotherapist	Lung	6-zones	Education	Physiotherapists	1	Hospital in-patient	Case report	Physiotherapist
107	Ho	2023	Full publication	Ho S, Rock K, Marchese V (2023) Diaphragm excursion correlates with performance and ventilation on the 6-min walk test in children with sickle cell disease. Pediatr Pulmonol 58(6):1665-1673. doi: 10.1002/ppul.26373.	United States of America	Physical Therapist	Diaphragm	Diaphragm excursion	Research	Children with Sickle Cell Disease & healthy controls	18	Laboratory	Observational (Cross-sectional)	Unclear/not reported
108	Ichiba	2023	Full publication	Ichiba T, Miyagawa T, Tsuda T, Kera T, Yasuda O (2023) Changes in diaphragm thickness and 6-min walking distance improvement after inspiratory muscle training in patients with chronic obstructive pulmonary disease: Clinical trial. Heliyon 9(9):e20079. doi: 10.1016/j.heliyon.2023.e20079.	Japan	Physical Therapist	Diaphragm	Diaphragm thickness	Research	Patients with COPD	13	Hospital out-patient	Experimental (no control group)	Unclear/not reported
109	Ireland	2023	Full publication	Ireland K, Daher N, Terry M, Casillas P, Tan LD, Alismail A (2023) Perception, Challenges, and Barriers of Point-of-Care Lung Ultrasound Among Respiratory Therapist in the United States. Chest Pulmonary 2(1) doi.org/10.1016/j.chpulm.2023.100029	United States of America	Respiratory Therapist	Lung	Not reported	Education	Respiratory Therapists	70	Hospital in-patient	Survey	Respiratory Therapist
110	Juan	2023	Full publication	Juan M. NS, Paulina E, Nicolás R, Fernando R, Adrián G (2023) Utility of diaphragmatic ultrasonography for detection of patient-ventilator asynchrony. Sonography 10(4): 197–200. doi: 10.1002/sono.12373.	Argentina	Respiratory Therapist	Diaphragm	Diaphragm excursion	Clinical	Patients with critical illness	3	Hospital in-patient	Case series	Unclear/not reported
111	Lau	2023	Full publication	Lau YH, Hayward S, Ntoumenopoulos G (2023) An international survey exploring the adoption and utility of diagnostic lung ultrasound by physiotherapists and respiratory therapists in intensive care. J Intensive Care Soc 24(4):364-371. doi:10.1177/17511437221148920.	Australia	Physical Therapist	Lung	Not reported	Education	Therapists	320	Hospital in-patient	Survey	Physiotherapist
112	Le Neindre	2023	Full publication	Le Neindre A, Wormser J, Luperto M, Bruel C, Misset B, Bouhemad B, Philippart F (2023) Diaphragm function in patients with sepsis and septic shock: A longitudinal ultrasound study. Aust Crit Care 36(2):239-246. doi: 10.1016/j.aucc.2022.01.003.	France	Physiotherapist	Diaphragm	Diaphragm thickening fraction	Research	Patients with critical illness	50	Hospital in-patient	Observational (Prospective Cohort)	Unclear/not reported
113	Le Neindre	2023	Full publication	Le Neindre A, Hansell L, Wormser J, Gomes Lopes A, Diaz Lopez C, Romanet C, Choukroun G, Nguyen M, Philippart F, Guinot PG, Buscher H, Bouhemad B, Ntoumenopoulos G (2023) Thoracic ultrasound influences physiotherapist's clinical decision-making in respiratory management of critical care patients: a multicentre cohort study. Thorax 78(2):169-175. doi: 10.1136/thoraxjnl-2021-218217.	France	Physiotherapist	Lung & Diaphragm	Diaphragm thickening fraction Lung- 12-zones	Clinical	Patients with critical illness	151	Hospital in-patient	Observational (Prospective Cohort)	Physiotherapist
114	Lee	2023	Full publication	Lee YJ (2023) Thoracic Mobilization and Respiratory Muscle Endurance Training Improve Diaphragm Thickness and Respiratory Function in Patients with a History of COVID-19. Medicina (Kaunas) 59(5):906. doi: 10.3390/medicina59050906.	Republic of Korea	Physical Therapist	Diaphragm	Diaphragm thickness	Research	Participants with COVID-19	30	Hospital out-patient	Experimental (no control group)	Unclear/not reported
115	Lockstone	2023	Full publication	Lockstone J, Brain M, Zalucki N, Ntoumenopoulos G (2023) Implementation of physiotherapy-led lung ultrasound in the intensive care unit. Aust Health Rev 47(5):614-618. doi: 10.1071/AH23045.	Australia	Physiotherapist	Lung	10-zones (minimum)	Clinical	Patients with critical illness	1	Hospital in-patient	Case series	Physiotherapist
116	Mathew	2023	Full publication	Mathew CS, Dias E, Wong D, Karthika M (2023) Lung Ultrasound in Respiratory Therapy: A Pre- and Post-Training Analysis. Indian Journal of Respiratory Care 12(2):151-162 doi : 10.5005/jp-journals-11010-1050	Abu Dhabi	Respiratory Therapist	Lung	6-zones (BLUE protocol)	Education	Respiratory Therapists	24	Hospital in-patient	Experimental (no control group)	Respiratory Therapist
117	Melo	2023	Full publication	Melo TM, Cunha FLL, Bezerra LMR, Salemi M, de Albuquerque VA, de Alencar GG, de Siqueira GR (2023) Abdominal and Diaphragmatic Mobility in Adults With Chronic Gastritis: A Cross-Sectional Study. J Chiropr Med 22(1):11-19. doi: 10.1016/j.jcm.2022.05.004.	Brazil	Physiotherapist	Diaphragm	Diaphragm excursion	Research	Patients with gastritis	57	Laboratory	Observational (Case-control)	Unclear/not reported
118	Molina-Hernández	2023	Full publication	Molina-Hernández N, Chicharro JL, Becerro-de-Bengoa-Vallejo R, Losa-Iglesias ME, Rodríguez-Sanz D, Vicente-Campos D, Marugán-Rubio D, Gutiérrez-Torre SE, Calvo-Lobo C (2023) Ultrasonographic reliability and repeatability of simultaneous bilateral assessment of diaphragm muscle thickness during normal breathing. Quant Imaging Med Surg 13(10):6656-6667. doi: 10.21037/qims-23-329.	Spain	Physiotherapist	Diaphragm	Diaphragm thickness	Research	Healthy volunteers	46	Laboratory	Observational (Cross-sectional)	Unclear/not reported
119	Núñez-Seisdedos	2023	Full publication	Núñez-Seisdedos MN, Valcárcel-Linares D, Gómez-González MT, Lázaro-Navas I, López-González L, Pecos-Martín D, Rodríguez-Costa I (2023) Inspiratory muscle strength and function in mechanically ventilated COVID-19 survivors 3 and 6 months after intensive care unit discharge. ERJ Open Res 9(1):00329-2022. doi: 10.1183/23120541.00329-2022.	Spain	Physiotherapist	Diaphragm	Diaphragm thickness & thickening ratio	Clinical	Patients with critical illness	50	Hospital out-patient	Observational (Prospective Cohort)	Physiotherapist
120	Núñez-Seisdedos	2023	Full publication	Núñez Silveira JM, Borrajo L, Ruiz VRR, Ceballos I, Ems J, Gallardo A (2023) Monitorización avanzada durante la desvinculación de la ventilación mecánica invasiva en el trasplante unipulmonar [Advanced monitoring during weaning of invasive mechanical ventilation in single-lung transplantation]. Medicina (B Aires) 83(4):617-621.	Argentina	Physiotherapist	Lung & Diaphragm	Diaphragm thickening fraction	Clinical	Patients with critical illness	1	Hospital in-patient	Case report	Physiotherapist
121	O'Dowd	2023	Abstract	O'Dowd D (2023) Physiotherapy-led lung ultrasound in critical care: a service evaluation. Intensive Care Society State of the Art (SOA) 2022 Congress Abstracts. Journal of the Intensive Care Society. 24(1_suppl):88-89. doi:10.1177/17511437231156066	Ireland	Physiotherapist	Lung	6-zones	Clinical	Patients with critical illness	35	Service evaluation	Observational (retrospective cohort)	Physiotherapist
122	Olimpio	2023	Full publication	Olímpio Júnior H, Camilo GB, Marques JA, Xavier RS, Santos CE, Lopes AJ (2023) Effects of transcutaneous electrical diaphragmatic stimulation in critically ill elderly patients: a randomized controlled trial. Physiother Theory Pract 1-10. doi: 10.1080/09593985.2023.2289053.	Brazil	Physiotherapist	Diaphragm	Diaphragm thickening ratio	Clinical	Patients with critical illness	44	Hospital in-patient	Experimental (RCT)	Non-therapist
123	Palac	2023	Full publication	Pałac M, Sikora D, Wolny T, Linek P (2023) Relationship between respiratory muscles ultrasound parameters and running tests performance in adolescent football players. A pilot study. PeerJ 11:e15214. doi: 10.7717/peerj.15214.	Poland	Physiotherapist	Diaphragm	Diaphragm excursion (distance & velocity) & thickening ratio	Research	Athletes	22	Laboratory	Observational (Cross-sectional)	Physiotherapist
124	Peirce	2023	Full publication	Peirce S, Mooney S, Rohan M, Ellis R (2023) Ultrasound imaging measurements to determine reduced diaphragm thickness and relevance to breathing pattern disorders diagnosis in females. WFUMB Ultrasound Open 1(2). doi: 10.1016/j.wfumbo.2023.100010	New Zealand	Physiotherapist	Diaphragm	Diaphragm thickening ratio	Research	Females with breathing pattern disorders	37	Laboratory	Observational (Cross-sectional)	Physiotherapist
125	Romero-Morales	2023	Full publication	Romero-Morales C, Falla D, Pecos-Martín D, García-Pérez-de-Sevilla G, García-Bermejo P, Navarro-Flores E, López-López D (2023) Ultrasound imaging assessment of the diaphragm and abdominal muscles in people with a recent history of moderate Covid-19 infection and healthy participants: A cross-sectional pilot study. PLoS One. 18(2):e0281098. doi: 10.1371/journal.pone.0281098.	Spain	Physiotherapist	Diaphragm	Diaphragm thickness	Research	Participants with COVID-19	24	Hospital out-patient	Observational (Cross-sectional)	Physiotherapist
126	Sánchez-Milá	2023	Full publication	Sánchez-Milá Z, Abuín-Porras V, Romero-Morales C, Almazán-Polo J, Velázquez Saornil J (2023) Effectiveness of a respiratory rehabilitation program including an inspiration training device versus traditional respiratory rehabilitation: a randomized controlled trial. PeerJ 11:e16360. doi: 10.7717/peerj.16360.	Spain	Physiotherapist	Diaphragm	Diaphragm thickness	Research	Participants with COVID-19	200	Laboratory	Experimental (RCT)	Unclear/not reported
127	Shin	2023	Full publication	Shin HJ, Hun Jang M, Jun Shin M, Woo Lee J (2023) Pulmonary rehabilitation in the intensive care unit using surface electromyography in a patient with diaphragmatic injury: A case report. Turk J Phys Med Rehabil 69(2):248-251. doi: 10.5606/tftrd.2023.8751.	Republic of Korea	Physical Therapist	Diaphragm	Diaphragm excursion	Clinical	Patients with critical illness	1	Hospital in-patient	Case report	Non-therapist
128	Shkurka	2023	Full publication	Shkurka E, Nolan W (2023) Physiotherapy-led lung ultrasound in neonatal extra-corporeal membrane oxygenation: A case-study. Perfusion 38(5):1092-1094. doi: 10.1177/02676591221094410.	United Kingdom	Physiotherapist	Lung	6-zones	Clinical	Patients with critical illness	1	Hospital in-patient	Case report	Physiotherapist
129	Swingwood	2023	Full publication	Swingwood E, Voss S, Tume LN, Bewley J, Turner N, Ntoumenopoulos G, Rose L, Cramp F (2023) Mechanical insufflation-exsufflation to promote extubation success in critically ill adults on intensive care: protocol for a randomised controlled feasibility trial. Pilot Feasibility Stud 9(1):129. doi: 10.1186/s40814-023-01362-7.	United Kingdom	Physiotherapist	Lung	12-zones (LUS score)	Clinical	Patients with critical illness	50	Hospital in-patient	Protocol - RCT feasibility	Physiotherapist
130	Takahashi	2023	Full publication	Takahashi Y, Morisawa T, Okamoto H, Nakanishi N, Matsumoto N, Saitoh M, Takahashi T, Fujiwara T (2023) Diaphragm Dysfunction and ICU-Acquired Weakness in Septic Shock Patients with or without Mechanical Ventilation: A Pilot Prospective Observational Study. J Clin Med 12(16):5191. doi: 10.3390/jcm12165191.	Japan	Physical Therapist	Diaphragm	Diaphragm thickness & thickening fraction	Clinical	Patients with critical illness	24	Hospital in-patient	Observational (Prospective Cohort)	Non-therapist
131	Wood	2023	Full publication	Wood R, Sacher G (2023) The prospective impact of respiratory physiotherapist training in focused ultrasound in intensive care (FUSIC) within a district general hospital: a case series. South West Clinical School Journal 3(4). doi: 10.24382/60pe-gq68	United Kingdom	Physiotherapist	Lung	6-zones	Clinical	Patients with critical illness	10	Hospital in-patient	Case series	Physiotherapist
132	Yakut	2023	Full publication	Yakut H, Yalcinkaya G, Ozyurek S, Ozalevli S, Salik Sengul Y, Birlik M (2023) Assessment of diaphragmatic function by ultrasonography in patients with systemic sclerosis and its relation to clinical parameters : A case-control study. Wien Klin Wochenschr 135(19-20):528-537. doi: 10.1007/s00508-023-02163-x.	Turkey	Physical Therapist	Diaphragm	Diaphragm thickness & thickening fraction	Research	Participants systemic sclerosis	28	Laboratory	Observational (Case-control)	Unclear/not reported
133	Young	2023	Full publication	Young A, Wu D, Myslik F, Burke D, Stephens M, Arntfield R (2023) Acquisition and retention of lung ultrasound skills by respiratory therapists: A curriculum for respiratory therapists. Can J Respir Ther 59:26-32. doi: 10.29390/cjrt-2021-077.	Canada	Respiratory Therapist	Lung	6-8 zones	Education	Respiratory Therapists	10	Hospital in-patient	Observational (Prospective Cohort)	Respiratory Therapist
				* Denotes studies included in the original 2018 scoping review [20].
